# Supplementary material for: YTHDF2 is a Potential Biomarker and Associated with Immune Infiltration in Kidney Renal Clear Cell Carcinoma
Source: Front Pharmacol. 2021 Aug 27;12:709548. doi: 10.3389/fphar.2021.709548 (PMC8429956; doi:10.3389/fphar.2021.709548)
Supplement: Supplementary file 8 [file Table4.XLSX]

## Sheet: table_similar - 副本
Gene Symbol	Gene ID	PCC
DDX20	ENSG00000064703.11	0.83
CDC42	ENSG00000070831.15	0.82
TARDBP	ENSG00000120948.15	0.81
PPP1R8	ENSG00000117751.17	0.81
CHAMP1	ENSG00000198824.5	0.8
KPNA6	ENSG00000025800.13	0.8
CRK	ENSG00000167193.7	0.8
HNRNPU	ENSG00000153187.16	0.8
HNRNPK	ENSG00000165119.18	0.8
RBBP4	ENSG00000162521.18	0.8
TCEB3	ENSG00000011007.12	0.79
HIAT1	ENSG00000156875.13	0.79
GNB1	ENSG00000078369.17	0.79
MCMBP	ENSG00000197771.12	0.79
TMEM57	ENSG00000204178.9	0.78
SNIP1	ENSG00000163877.9	0.78
EIF4G2	ENSG00000110321.15	0.78
YME1L1	ENSG00000136758.18	0.78
TRA2B	ENSG00000136527.17	0.78
SMU1	ENSG00000122692.8	0.78
C16orf72	ENSG00000182831.11	0.78
EIF3J	ENSG00000104131.12	0.78
MTF1	ENSG00000188786.9	0.78
RNF103	ENSG00000239305.6	0.78
UBIAD1	ENSG00000120942.13	0.77
NUP153	ENSG00000124789.11	0.77
SERBP1	ENSG00000142864.14	0.77
RNF6	ENSG00000127870.16	0.77
GTF3C4	ENSG00000125484.11	0.77
HAT1	ENSG00000128708.12	0.77
HNRNPR	ENSG00000125944.18	0.77
JAK1	ENSG00000162434.11	0.77
ANKRD40	ENSG00000154945.6	0.77
SPRTN	ENSG00000010072.15	0.77
MAP2K4	ENSG00000065559.14	0.77
VAMP3	ENSG00000049245.12	0.77
NOLC1	ENSG00000166197.16	0.77
THRAP3	ENSG00000054118.13	0.77
GNAI3	ENSG00000065135.8	0.76
KHDRBS1	ENSG00000121774.17	0.76
SYNCRIP	ENSG00000135316.17	0.76
CTCF	ENSG00000102974.14	0.76
LUZP1	ENSG00000169641.13	0.76
STX12	ENSG00000117758.13	0.76
UBE3A	ENSG00000114062.17	0.76
ABCE1	ENSG00000164163.10	0.76
AMMECR1L	ENSG00000144233.9	0.76
FEM1B	ENSG00000169018.5	0.76
ADO	ENSG00000181915.4	0.76
MATR3	ENSG00000015479.17	0.76
NFKB1	ENSG00000109320.11	0.76
LZIC	ENSG00000162441.11	0.76
DDX3X	ENSG00000215301.9	0.76
DR1	ENSG00000117505.12	0.76
WDR47	ENSG00000085433.15	0.76
BZW1	ENSG00000082153.17	0.75
SRSF8	ENSG00000263465.3	0.75
RNF11	ENSG00000123091.4	0.75
SF3A3	ENSG00000183431.11	0.75
2021-03-07	ENSG00000136536.14	0.75
FAM175B	ENSG00000165660.7	0.75
E2F6	ENSG00000169016.16	0.75
NCL	ENSG00000115053.15	0.75
SDE2	ENSG00000143751.9	0.75
KIF5B	ENSG00000170759.10	0.75
HNRNPM	ENSG00000099783.11	0.75
UTP11L	ENSG00000183520.11	0.75
DCAF12	ENSG00000198876.12	0.75
SCAF8	ENSG00000213079.9	0.75
ZDHHC5	ENSG00000156599.10	0.75
MTMR9	ENSG00000104643.9	0.75
CTR9	ENSG00000198730.7	0.75
BCAS2	ENSG00000116752.5	0.75
DNAJA2	ENSG00000069345.11	0.75
EXOC2	ENSG00000112685.13	0.75
HIPK1	ENSG00000163349.21	0.75
HNRNPF	ENSG00000169813.16	0.75
CSDE1	ENSG00000009307.15	0.75
RAD23B	ENSG00000119318.12	0.75
DHX9	ENSG00000135829.16	0.74
LRRC42	ENSG00000116212.14	0.74
TROVE2	ENSG00000116747.12	0.74
MED13	ENSG00000108510.9	0.74
CPSF6	ENSG00000111605.16	0.74
TAF5L	ENSG00000135801.9	0.74
CDC27	ENSG00000004897.11	0.74
YWHAB	ENSG00000166913.12	0.74
RIPK1	ENSG00000137275.13	0.74
CTB-131K11.1	ENSG00000266469.1	0.74
PUM1	ENSG00000134644.15	0.74
USP10	ENSG00000103194.15	0.74
SMARCE1	ENSG00000073584.18	0.74
CSTF2T	ENSG00000177613.8	0.74
AP3M1	ENSG00000185009.12	0.74
DIS3	ENSG00000083520.14	0.74
NCKAP1	ENSG00000061676.14	0.74
TOPORS	ENSG00000197579.7	0.74
PLAA	ENSG00000137055.14	0.74
RNF2	ENSG00000121481.10	0.74
TSN	ENSG00000211460.11	0.74
