# Supplementary material for: YTHDF2 is a Potential Biomarker and Associated with Immune Infiltration in Kidney Renal Clear Cell Carcinoma
Source: Front Pharmacol. 2021 Aug 27;12:709548. doi: 10.3389/fphar.2021.709548 (PMC8429956; doi:10.3389/fphar.2021.709548)
Supplement: Supplementary file 11 [file Table5.xlsx]

## Sheet: Supplementary Table 4  string_i
#node1	node2	node1_string_id	node2_string_id	neighborhood_on_chromosome	gene_fusion	phylogenetic_cooccurrence	homology	coexpression	experimentally_determined_interaction	database_annotated	automated_textmining	combined_score
AGL	USP5	9606.ENSP00000294724	9606.ENSP00000229268	0	0	0	0	0	0.403	0	0	0.402
AGL	YTHDF2	9606.ENSP00000294724	9606.ENSP00000362918	0	0	0	0	0	0.812	0	0	0.812
AGL	ASPSCR1	9606.ENSP00000294724	9606.ENSP00000306625	0	0	0	0	0	0.864	0	0	0.864
ARF1	ARF5	9606.ENSP00000440005	9606.ENSP00000000233	0	0	0	0.978	0	0.862	0	0	0.862
ARF1	HRSP12	9606.ENSP00000440005	9606.ENSP00000254878	0	0	0	0	0	0.26	0	0	0.26
ARF1	IRAK2	9606.ENSP00000440005	9606.ENSP00000256458	0	0	0	0	0	0.16	0	0	0.159
ARF1	ARF3	9606.ENSP00000440005	9606.ENSP00000256682	0	0	0	0.985	0	0.387	0	0	0.386
ARF1	ARF4	9606.ENSP00000440005	9606.ENSP00000306010	0	0	0	0.979	0	0.695	0	0	0.695
ARF1	YTHDF2	9606.ENSP00000440005	9606.ENSP00000362918	0	0	0	0	0	0.191	0	0	0.191
ARF3	HRSP12	9606.ENSP00000256682	9606.ENSP00000254878	0	0	0	0	0	0.26	0	0	0.26
ARF3	IRAK2	9606.ENSP00000256682	9606.ENSP00000256458	0	0	0	0	0	0.16	0	0	0.159
ARF3	YTHDF2	9606.ENSP00000256682	9606.ENSP00000362918	0	0	0	0	0	0.191	0	0	0.191
ARF4	HRSP12	9606.ENSP00000306010	9606.ENSP00000254878	0	0	0	0	0	0.26	0	0	0.26
ARF4	IRAK2	9606.ENSP00000306010	9606.ENSP00000256458	0	0	0	0	0	0.16	0	0	0.159
ARF4	YTHDF2	9606.ENSP00000306010	9606.ENSP00000362918	0	0	0	0	0	0.191	0	0	0.191
ARF5	IRAK2	9606.ENSP00000000233	9606.ENSP00000256458	0	0	0	0	0	0.16	0	0	0.159
ARF5	YTHDF2	9606.ENSP00000000233	9606.ENSP00000362918	0	0	0	0	0	0.191	0	0	0.191
ARF5	HRSP12	9606.ENSP00000000233	9606.ENSP00000254878	0	0	0	0	0	0.26	0	0	0.26
ARL11	HRSP12	9606.ENSP00000282026	9606.ENSP00000254878	0	0	0	0	0	0.185	0	0	0.185
ARL11	IRAK2	9606.ENSP00000282026	9606.ENSP00000256458	0	0	0	0	0	0.16	0	0	0.159
ARL11	YTHDF2	9606.ENSP00000282026	9606.ENSP00000362918	0	0	0	0	0	0.185	0	0	0.185
ARL14	HRSP12	9606.ENSP00000323847	9606.ENSP00000254878	0	0	0	0	0	0.185	0	0	0.185
ARL14	IRAK2	9606.ENSP00000323847	9606.ENSP00000256458	0	0	0	0	0	0.16	0	0	0.159
ARL14	YTHDF2	9606.ENSP00000323847	9606.ENSP00000362918	0	0	0	0	0	0.185	0	0	0.185
ARL17A	HRSP12	9606.ENSP00000337478	9606.ENSP00000254878	0	0	0	0	0	0.26	0	0	0.26
ARL17A	IRAK2	9606.ENSP00000337478	9606.ENSP00000256458	0	0	0	0	0	0.16	0	0	0.159
ARL17A	YTHDF2	9606.ENSP00000337478	9606.ENSP00000362918	0	0	0	0	0	0.191	0	0	0.191
ARL17B	HRSP12	9606.ENSP00000404247	9606.ENSP00000254878	0	0	0	0	0	0.26	0	0	0.26
ARL17B	IRAK2	9606.ENSP00000404247	9606.ENSP00000256458	0	0	0	0	0	0.16	0	0	0.159
ARL17B	YTHDF2	9606.ENSP00000404247	9606.ENSP00000362918	0	0	0	0	0	0.191	0	0	0.191
ARL4A	HRSP12	9606.ENSP00000379898	9606.ENSP00000254878	0	0	0	0	0	0.185	0	0	0.185
ARL4A	IRAK2	9606.ENSP00000379898	9606.ENSP00000256458	0	0	0	0	0	0.16	0	0	0.159
ARL4A	YTHDF2	9606.ENSP00000379898	9606.ENSP00000362918	0	0	0	0	0	0.185	0	0	0.185
ARL4C	HRSP12	9606.ENSP00000339754	9606.ENSP00000254878	0	0	0	0	0	0.185	0	0	0.185
ARL4C	IRAK2	9606.ENSP00000339754	9606.ENSP00000256458	0	0	0	0	0	0.16	0	0	0.159
ARL4C	YTHDF2	9606.ENSP00000339754	9606.ENSP00000362918	0	0	0	0	0	0.185	0	0	0.185
ARL4D	HRSP12	9606.ENSP00000322628	9606.ENSP00000254878	0	0	0	0	0	0.185	0	0	0.185
ARL4D	IRAK2	9606.ENSP00000322628	9606.ENSP00000256458	0	0	0	0	0	0.16	0	0	0.159
ARL4D	YTHDF2	9606.ENSP00000322628	9606.ENSP00000362918	0	0	0	0	0	0.185	0	0	0.185
ARL5A	HRSP12	9606.ENSP00000295087	9606.ENSP00000254878	0	0	0	0	0	0.185	0	0	0.185
ARL5A	IRAK2	9606.ENSP00000295087	9606.ENSP00000256458	0	0	0	0	0	0.16	0	0	0.159
ARL5A	YTHDF2	9606.ENSP00000295087	9606.ENSP00000362918	0	0	0	0	0	0.185	0	0	0.185
ARL5B	HRSP12	9606.ENSP00000366487	9606.ENSP00000254878	0	0	0	0	0	0.185	0	0	0.185
ARL5B	IRAK2	9606.ENSP00000366487	9606.ENSP00000256458	0	0	0	0	0	0.16	0	0	0.159
ARL5B	YTHDF2	9606.ENSP00000366487	9606.ENSP00000362918	0	0	0	0	0	0.185	0	0	0.185
ARL5C	HRSP12	9606.ENSP00000269586	9606.ENSP00000254878	0	0	0	0	0	0.185	0	0	0.185
ARL5C	IRAK2	9606.ENSP00000269586	9606.ENSP00000256458	0	0	0	0	0	0.16	0	0	0.159
ARL5C	YTHDF2	9606.ENSP00000269586	9606.ENSP00000362918	0	0	0	0	0	0.185	0	0	0.185
ARL6	HRSP12	9606.ENSP00000337722	9606.ENSP00000254878	0	0	0	0	0	0.185	0	0	0.185
ARL6	IRAK2	9606.ENSP00000337722	9606.ENSP00000256458	0	0	0	0	0	0.16	0	0	0.159
ARL6	YTHDF2	9606.ENSP00000337722	9606.ENSP00000362918	0	0	0	0	0	0.185	0	0	0.185
ARL9	HRSP12	9606.ENSP00000353210	9606.ENSP00000254878	0	0	0	0	0	0.185	0	0	0.185
ARL9	IRAK2	9606.ENSP00000353210	9606.ENSP00000256458	0	0	0	0	0	0.16	0	0	0.159
ARL9	YTHDF2	9606.ENSP00000353210	9606.ENSP00000362918	0	0	0	0	0	0.185	0	0	0.185
ASPSCR1	YTHDF2	9606.ENSP00000306625	9606.ENSP00000362918	0	0	0	0	0	0.842	0	0	0.842
CNOT7	HIPK4	9606.ENSP00000355279	9606.ENSP00000291823	0	0	0	0	0	0.174	0	0	0.173
CNOT7	YTHDF2	9606.ENSP00000355279	9606.ENSP00000362918	0	0	0	0	0	0.33	0	0	0.329
CNOT8	HIPK4	9606.ENSP00000430493	9606.ENSP00000291823	0	0	0	0	0	0.174	0	0	0.173
CNOT8	YTHDF2	9606.ENSP00000430493	9606.ENSP00000362918	0	0	0	0	0	0.33	0	0	0.329
DIS3	PAPOLA	9606.ENSP00000366997	9606.ENSP00000216277	0	0	0	0	0	0.162	0	0	0.161
DIS3	PABPN1	9606.ENSP00000366997	9606.ENSP00000216727	0	0	0	0	0	0.196	0	0	0.196
DIS3	PAPOLG	9606.ENSP00000366997	9606.ENSP00000238714	0	0	0	0	0	0.162	0	0	0.161
DIS3	YTHDF2	9606.ENSP00000366997	9606.ENSP00000362918	0	0	0	0	0	0.185	0	0	0.185
DIS3	EXOSC10	9606.ENSP00000366997	9606.ENSP00000366135	0	0	0	0	0	0.998	0	0	0.998
DIS3	2021-09-07	9606.ENSP00000366997	9606.ENSP00000381992	0	0	0	0	0	0.235	0	0	0.235
DIS3	RNPS1	9606.ENSP00000366997	9606.ENSP00000457723	0	0	0	0	0	0.162	0	0	0.161
DIS3	PABPN1L	9606.ENSP00000366997	9606.ENSP00000408598	0	0	0	0	0	0.162	0	0	0.161
DIS3	ENSG00000258643	9606.ENSP00000366997	9606.ENSP00000452479	0	0	0	0	0	0.196	0	0	0.196
DIS3	PAPOLB	9606.ENSP00000366997	9606.ENSP00000384700	0	0	0	0	0	0.162	0	0	0.161
DIS3L	PAPOLA	9606.ENSP00000321711	9606.ENSP00000216277	0	0	0	0	0	0.162	0	0	0.161
DIS3L	PABPN1	9606.ENSP00000321711	9606.ENSP00000216727	0	0	0	0	0	0.196	0	0	0.196
DIS3L	PAPOLG	9606.ENSP00000321711	9606.ENSP00000238714	0	0	0	0	0	0.162	0	0	0.161
DIS3L	PABPN1L	9606.ENSP00000321711	9606.ENSP00000408598	0	0	0	0	0	0.162	0	0	0.161
DIS3L	RNPS1	9606.ENSP00000321711	9606.ENSP00000457723	0	0	0	0	0	0.162	0	0	0.161
DIS3L	YTHDF2	9606.ENSP00000321711	9606.ENSP00000362918	0	0	0	0	0	0.185	0	0	0.185
DIS3L	ENSG00000258643	9606.ENSP00000321711	9606.ENSP00000452479	0	0	0	0	0	0.196	0	0	0.196
DIS3L	PAPOLB	9606.ENSP00000321711	9606.ENSP00000384700	0	0	0	0	0	0.162	0	0	0.161
DIS3L	EXOSC10	9606.ENSP00000321711	9606.ENSP00000366135	0	0	0	0	0	0.998	0	0	0.998
DIS3L2	PAPOLA	9606.ENSP00000315569	9606.ENSP00000216277	0	0	0	0	0	0.189	0	0	0.189
DIS3L2	PABPN1	9606.ENSP00000315569	9606.ENSP00000216727	0	0	0	0	0	0.162	0	0	0.161
DIS3L2	PAPOLG	9606.ENSP00000315569	9606.ENSP00000238714	0	0	0	0	0	0.189	0	0	0.189
DIS3L2	PABPN1L	9606.ENSP00000315569	9606.ENSP00000408598	0	0	0	0	0	0.162	0	0	0.161
DIS3L2	RNPS1	9606.ENSP00000315569	9606.ENSP00000457723	0	0	0	0	0	0.162	0	0	0.161
DIS3L2	ENSG00000258643	9606.ENSP00000315569	9606.ENSP00000452479	0	0	0	0	0	0.162	0	0	0.161
DIS3L2	YTHDF2	9606.ENSP00000315569	9606.ENSP00000362918	0	0	0	0	0	0.185	0	0	0.185
DIS3L2	NCBP1	9606.ENSP00000315569	9606.ENSP00000364289	0	0	0	0	0	0.165	0	0	0.165
DIS3L2	PAPOLB	9606.ENSP00000315569	9606.ENSP00000384700	0	0	0	0	0	0.189	0	0	0.189
DIS3L2	EXOSC10	9606.ENSP00000315569	9606.ENSP00000366135	0	0	0	0	0	0.555	0	0	0.555
EIF3A	YTHDF2	9606.ENSP00000358140	9606.ENSP00000362918	0	0	0	0	0	0.219	0	0	0.219
EIF3A	EIF3H	9606.ENSP00000358140	9606.ENSP00000429931	0	0	0	0	0	0.993	0	0	0.993
EIF3H	YTHDF2	9606.ENSP00000429931	9606.ENSP00000362918	0	0	0	0	0	0.223	0	0	0.223
ENSG00000258643	PAPOLA	9606.ENSP00000452479	9606.ENSP00000216277	0	0	0	0	0	0.313	0	0	0.313
ENSG00000258643	PABPN1	9606.ENSP00000452479	9606.ENSP00000216727	0	0	0	0.964	0	0.805	0	0	0.805
ENSG00000258643	PAPOLG	9606.ENSP00000452479	9606.ENSP00000238714	0	0	0	0	0	0.313	0	0	0.313
ENSG00000258643	ZC3H14	9606.ENSP00000452479	9606.ENSP00000251038	0	0	0	0	0	0.351	0	0	0.351
ENSG00000258643	ZC3H3	9606.ENSP00000452479	9606.ENSP00000262577	0	0	0	0	0	0.185	0	0	0.185
ENSG00000258643	YTHDF2	9606.ENSP00000452479	9606.ENSP00000362918	0	0	0	0	0	0.193	0	0	0.193
ENSG00000258643	EXOSC10	9606.ENSP00000452479	9606.ENSP00000366135	0	0	0	0	0	0.267	0	0	0.267
ENSG00000258643	ZFC3H1	9606.ENSP00000452479	9606.ENSP00000368017	0	0	0	0	0	0.185	0	0	0.185
ENSG00000258643	PAPOLB	9606.ENSP00000452479	9606.ENSP00000384700	0	0	0	0	0	0.313	0	0	0.313
ENSG00000272822	HRSP12	9606.ENSP00000438507	9606.ENSP00000254878	0	0	0	0	0	0.26	0	0	0.26
ENSG00000272822	IRAK2	9606.ENSP00000438507	9606.ENSP00000256458	0	0	0	0	0	0.16	0	0	0.159
ENSG00000272822	YTHDF2	9606.ENSP00000438507	9606.ENSP00000362918	0	0	0	0	0	0.191	0	0	0.191
EXOSC10	PAPOLA	9606.ENSP00000366135	9606.ENSP00000216277	0	0	0	0	0	0.401	0	0	0.4
EXOSC10	PABPN1	9606.ENSP00000366135	9606.ENSP00000216727	0	0	0	0	0	0.267	0	0	0.267
EXOSC10	PAPOLG	9606.ENSP00000366135	9606.ENSP00000238714	0	0	0	0	0	0.401	0	0	0.4
EXOSC10	ZC3H14	9606.ENSP00000366135	9606.ENSP00000251038	0	0	0	0	0	0.302	0	0	0.302
EXOSC10	YTHDF2	9606.ENSP00000366135	9606.ENSP00000362918	0	0	0	0	0	0.337	0	0	0.337
EXOSC10	RNPS1	9606.ENSP00000366135	9606.ENSP00000457723	0	0	0	0	0	0.262	0	0	0.262
EXOSC10	PABPN1L	9606.ENSP00000366135	9606.ENSP00000408598	0	0	0	0	0	0.262	0	0	0.262
EXOSC10	PAPOLB	9606.ENSP00000366135	9606.ENSP00000384700	0	0	0	0	0	0.401	0	0	0.4
EXOSC10	ZFC3H1	9606.ENSP00000366135	9606.ENSP00000368017	0	0	0	0	0	0.301	0	0	0.301
HIPK4	YTHDF2	9606.ENSP00000291823	9606.ENSP00000362918	0	0	0	0	0	0.203	0	0	0.203
HMBS	YTHDF2	9606.ENSP00000278715	9606.ENSP00000362918	0	0	0	0	0	0.39	0	0	0.39
HNRNPH1	YTHDF2	9606.ENSP00000349168	9606.ENSP00000362918	0	0	0	0	0	0.292	0	0	0.292
HNRNPH1	NCBP1	9606.ENSP00000349168	9606.ENSP00000364289	0	0	0	0	0	0.294	0	0	0.294
HRSP12	TRIM23	9606.ENSP00000254878	9606.ENSP00000231524	0	0	0	0	0	0.185	0	0	0.185
HRSP12	YTHDF2	9606.ENSP00000254878	9606.ENSP00000362918	0	0	0	0	0	0.267	0	0	0.267
IRAK2	TRIM23	9606.ENSP00000256458	9606.ENSP00000231524	0	0	0	0	0	0.26	0	0	0.26
IRAK2	YTHDF2	9606.ENSP00000256458	9606.ENSP00000362918	0	0	0	0	0	0.192	0	0	0.192
NCBP1	PABPN1	9606.ENSP00000364289	9606.ENSP00000216727	0	0	0	0	0	0.355	0	0	0.355
NCBP1	ZC3H3	9606.ENSP00000364289	9606.ENSP00000262577	0	0	0	0	0	0.191	0	0	0.191
NCBP1	YTHDF2	9606.ENSP00000364289	9606.ENSP00000362918	0	0	0	0	0	0.185	0	0	0.185
NCBP1	ZFC3H1	9606.ENSP00000364289	9606.ENSP00000368017	0	0	0	0	0	0.191	0	0	0.191
PABPN1	PAPOLA	9606.ENSP00000216727	9606.ENSP00000216277	0	0	0	0	0	0.313	0	0	0.313
PABPN1	YTHDF2	9606.ENSP00000216727	9606.ENSP00000362918	0	0	0	0	0	0.193	0	0	0.193
PABPN1	ZC3H3	9606.ENSP00000216727	9606.ENSP00000262577	0	0	0	0	0	0.185	0	0	0.185
PABPN1	PAPOLB	9606.ENSP00000216727	9606.ENSP00000384700	0	0	0	0	0	0.313	0	0	0.313
PABPN1	PAPOLG	9606.ENSP00000216727	9606.ENSP00000238714	0	0	0	0	0	0.313	0	0	0.313
PABPN1	ZFC3H1	9606.ENSP00000216727	9606.ENSP00000368017	0	0	0	0	0	0.185	0	0	0.185
PABPN1	ZC3H14	9606.ENSP00000216727	9606.ENSP00000251038	0	0	0	0	0	0.351	0	0	0.351
PABPN1L	PAPOLA	9606.ENSP00000408598	9606.ENSP00000216277	0	0	0	0	0	0.313	0	0	0.313
PABPN1L	PAPOLG	9606.ENSP00000408598	9606.ENSP00000238714	0	0	0	0	0	0.313	0	0	0.313
PABPN1L	ZC3H14	9606.ENSP00000408598	9606.ENSP00000251038	0	0	0	0	0	0.351	0	0	0.351
PABPN1L	ZC3H3	9606.ENSP00000408598	9606.ENSP00000262577	0	0	0	0	0	0.185	0	0	0.185
PABPN1L	YTHDF2	9606.ENSP00000408598	9606.ENSP00000362918	0	0	0	0	0	0.193	0	0	0.193
PABPN1L	ZFC3H1	9606.ENSP00000408598	9606.ENSP00000368017	0	0	0	0	0	0.185	0	0	0.185
PABPN1L	PAPOLB	9606.ENSP00000408598	9606.ENSP00000384700	0	0	0	0	0	0.313	0	0	0.313
PAPOLA	ZFC3H1	9606.ENSP00000216277	9606.ENSP00000368017	0	0	0	0	0	0.185	0	0	0.185
PAPOLA	ZC3H14	9606.ENSP00000216277	9606.ENSP00000251038	0	0	0	0	0	0.352	0	0	0.351
PAPOLA	YTHDF2	9606.ENSP00000216277	9606.ENSP00000362918	0	0	0	0	0	0.26	0	0	0.26
PAPOLA	ZC3H3	9606.ENSP00000216277	9606.ENSP00000262577	0	0	0	0	0	0.356	0	0	0.355
PAPOLA	RNPS1	9606.ENSP00000216277	9606.ENSP00000457723	0	0	0	0	0	0.313	0	0	0.313
PAPOLB	ZC3H14	9606.ENSP00000384700	9606.ENSP00000251038	0	0	0	0	0	0.352	0	0	0.351
PAPOLB	ZC3H3	9606.ENSP00000384700	9606.ENSP00000262577	0	0	0	0	0	0.356	0	0	0.355
PAPOLB	YTHDF2	9606.ENSP00000384700	9606.ENSP00000362918	0	0	0	0	0	0.26	0	0	0.26
PAPOLB	ZFC3H1	9606.ENSP00000384700	9606.ENSP00000368017	0	0	0	0	0	0.185	0	0	0.185
PAPOLB	RNPS1	9606.ENSP00000384700	9606.ENSP00000457723	0	0	0	0	0	0.313	0	0	0.313
PAPOLG	YTHDF2	9606.ENSP00000238714	9606.ENSP00000362918	0	0	0	0	0	0.26	0	0	0.26
PAPOLG	RNPS1	9606.ENSP00000238714	9606.ENSP00000457723	0	0	0	0	0	0.313	0	0	0.313
PAPOLG	ZFC3H1	9606.ENSP00000238714	9606.ENSP00000368017	0	0	0	0	0	0.248	0	0	0.248
PAPOLG	ZC3H14	9606.ENSP00000238714	9606.ENSP00000251038	0	0	0	0	0	0.352	0	0	0.351
PAPOLG	ZC3H3	9606.ENSP00000238714	9606.ENSP00000262577	0	0	0	0	0	0.356	0	0	0.355
RNPS1	ZC3H14	9606.ENSP00000457723	9606.ENSP00000251038	0	0	0	0	0	0.351	0	0	0.351
RNPS1	ZC3H3	9606.ENSP00000457723	9606.ENSP00000262577	0	0	0	0	0	0.185	0	0	0.185
RNPS1	YTHDF2	9606.ENSP00000457723	9606.ENSP00000362918	0	0	0	0	0	0.193	0	0	0.193
RNPS1	ZFC3H1	9606.ENSP00000457723	9606.ENSP00000368017	0	0	0	0	0	0.185	0	0	0.185
2021-09-07	YTHDF2	9606.ENSP00000381992	9606.ENSP00000362918	0	0	0	0	0	0.393	0	0	0.392
SFPQ	STAG2	9606.ENSP00000349748	9606.ENSP00000218089	0	0	0	0	0	0.387	0	0	0.386
SFPQ	YTHDF2	9606.ENSP00000349748	9606.ENSP00000362918	0	0	0	0	0	0.403	0	0	0.402
STAG1	STAG2	9606.ENSP00000372689	9606.ENSP00000218089	0	0	0	0.974	0	0.361	0	0	0.361
STAG1	YTHDF2	9606.ENSP00000372689	9606.ENSP00000362918	0	0	0	0	0	0.185	0	0	0.185
STAG2	YTHDF2	9606.ENSP00000218089	9606.ENSP00000362918	0	0	0	0	0	0.185	0	0	0.185
TRIM23	YTHDF2	9606.ENSP00000231524	9606.ENSP00000362918	0	0	0	0	0	0.185	0	0	0.185
USP13	YTHDF2	9606.ENSP00000263966	9606.ENSP00000362918	0	0	0	0	0	0.373	0	0	0.373
USP5	YTHDF2	9606.ENSP00000229268	9606.ENSP00000362918	0	0	0	0	0	0.857	0	0	0.857
YTHDF2	ZC3H14	9606.ENSP00000362918	9606.ENSP00000251038	0	0	0	0	0	0.185	0	0	0.185
YTHDF2	ZC3H3	9606.ENSP00000362918	9606.ENSP00000262577	0	0	0	0	0	0.185	0	0	0.185
YTHDF2	ZFC3H1	9606.ENSP00000362918	9606.ENSP00000368017	0	0	0	0	0	0.186	0	0	0.185
ZC3H3	ZFC3H1	9606.ENSP00000262577	9606.ENSP00000368017	0	0	0	0	0	0.253	0	0	0.253
